# Supplementary material for: Emotional Reaction to Fear- and Disgust-Evoking Snakes: Sensitivity and Propensity in Snake-Fearful Respondents
Source: Front Psychol. 2020 Jan 28;11:31. doi: 10.3389/fpsyg.2020.00031 (PMC6997343; doi:10.3389/fpsyg.2020.00031)
Supplement: Supplementary file 1 [file Table_1.XLSX]

## Sheet: Fear_SNAQ
Supplementary Material 1a. Mann-Whitney U tests of the effect of SNAQ (high vs low scores) on fear scores of the snakes. Effect sizes are counted as Z adj/(Valid N^(1/2)).	Mann-Whitney U Test (w/ continuity correction) By variable SNAQ Marked tests are significant at p <.000625
Variable	Rank Sum (low)	Rank Sum (high)	U	Z	p-value	Z adjusted	p-value	Valid N (low)	Valid N (high)	Effect Size (r)	Effect Size (r^2)
Afrotyphlops bibroni	23003	31612	5425	-9.25085	2.24019e-20	-9.36546	7.6186e-21	187	143	-0.515552	0.265793
Afrotyphlops lineolatus	23401	31214	5823	-8.78744	1.53745e-18	-8.90383	5.42247e-19	187	143	-0.49014	0.240237
Anilios wiedii	22767	31848	5189	-9.52564	1.65108e-21	-9.68585	3.48772e-22	187	143	-0.533188	0.28429
Austrotyphlops pinguis	23282	31333	5704	-8.92599	4.43963e-19	-9.09731	9.31059e-20	187	143	-0.50079	0.250791
Austrotyphlops diversus	24654.5	29960.5	7076.5	-7.32791	2.34319e-13	-7.53888	4.75282e-14	187	143	-0.415001	0.172226
Austrotyphlops guentheri	23348	31267	5770	-8.84915	8.86252e-19	-9.07418	1.15155e-19	187	143	-0.499517	0.249518
Epictia borapeliotes a	22548	32067	4970	-9.78064	1.3735e-22	-9.90815	3.86642e-23	187	143	-0.545426	0.297489
Epictia borapeliotes b	23447	31168	5869	-8.73387	2.47244e-18	-8.88365	6.50279e-19	187	143	-0.489029	0.239149
Helmithophis frontalis	23452	31163	5874	-8.72805	2.60302e-18	-8.85534	8.38395e-19	187	143	-0.487471	0.237628
Charina bottae a	22237	32378	4659	-10.1428	3.5992e-24	-10.2605	1.07093e-24	187	143	-0.564822	0.319024
Charina bottae b	21803	32812	4225	-10.6481	1.79817e-26	-10.7798	4.33455e-27	187	143	-0.593408	0.352133
Charina bottae c	21754.5	32860.5	4176.5	-10.7046	9.79096e-27	-10.8225	2.72369e-27	187	143	-0.595757	0.354927
Charina bottae d	21668	32947	4090	-10.8053	3.28524e-27	-10.9267	8.69392e-28	187	143	-0.601492	0.361793
Charina bottae e	21599.5	33015.5	4021.5	-10.885	1.37373e-27	-11.0056	3.63143e-28	187	143	-0.605841	0.367043
Indotyphlops braminus	23336	31279	5758	-8.86312	7.81919e-19	-8.98885	2.51141e-19	187	143	-0.49482	0.244847
Indotyphlops lazelli	23847.5	30767.5	6269.5	-8.26755	1.37256e-16	-8.41292	4.01545e-17	187	143	-0.463116	0.214476
Letheobia episcopus	23508	31107	5930	-8.66285	4.62201e-18	-8.90767	5.23786e-19	187	143	-0.490351	0.240444
Liotyphlops albirostris	23492	31123	5914	-8.68148	3.92439e-18	-8.8455	9.15642e-19	187	143	-0.486929	0.2371
Liotyphlops sp.	23630.5	30984.5	6052.5	-8.52021	1.59933e-17	-8.64995	5.17541e-18	187	143	-0.476164	0.226732
Myriopholis algeriensis	23734	30881	6156	-8.3997	4.49402e-17	-8.65221	5.07407e-18	187	143	-0.476288	0.226851
Myriopholis macrorhyncha	24085	30530	6507	-7.99101	1.34275e-15	-8.22089	2.02745e-16	187	143	-0.452545	0.204797
Ramphotyphlops ammodytes	23906.5	30708.5	6328.5	-8.19885	2.43579e-16	-8.41479	3.95176e-17	187	143	-0.463219	0.214572
Ramphotyphlops australis	22981	31634	5403	-9.27647	1.76231e-20	-9.53104	1.56742e-21	187	143	-0.524667	0.275275
Ramphotyphlops bicolor	23507.5	31107.5	5929.5	-8.66343	4.59846e-18	-8.88886	6.20469e-19	187	143	-0.489316	0.23943
Ramphotyphlops bituberculatus	23318.5	31296.5	5740.5	-8.8835	6.51156e-19	-9.0433	1.5283e-19	187	143	-0.497817	0.247822
Ramphotyphlops braminus a	24317.5	30297.5	6739.5	-7.7203	1.16391e-14	-7.90646	2.6564e-15	187	143	-0.435236	0.189431
Ramphotyphlops braminus b	23741.5	30873.5	6163.5	-8.39097	4.84069e-17	-8.57015	1.038e-17	187	143	-0.471771	0.222568
Rena humilis	22924.5	31690.5	5346.5	-9.34225	9.48806e-21	-9.59607	8.36131e-22	187	143	-0.528246	0.279044
Tricheilostoma koppesi	23303	31312	5725	-8.90154	5.53532e-19	-9.03957	1.58136e-19	187	143	-0.497612	0.247617
Typhlops arenarius	23882	30733	6304	-8.22738	1.92063e-16	-8.49381	2.00805e-17	187	143	-0.467569	0.218621
Typhlops bibroni	22617	31998	5039	-9.70029	3.02759e-22	-9.81064	1.02076e-22	187	143	-0.540058	0.291663
Typhlops bimiensis	23608	31007	6030	-8.54641	1.27518e-17	-8.80055	1.36803e-18	187	143	-0.484454	0.234696
Typhlops brongersmianus	22882.5	31732.5	5304.5	-9.39116	5.97146e-21	-9.53161	1.55892e-21	187	143	-0.524698	0.275308
Typhlops reticulatus	23307	31308	5729	-8.89689	5.77246e-19	-9.04718	1.47492e-19	187	143	-0.498031	0.248035
Typhlops vermicularis a	23642.5	30972.5	6064.5	-8.50624	1.80418e-17	-8.75625	2.02809e-18	187	143	-0.482016	0.232339
Typhlops vermicularis b	23771.5	30843.5	6193.5	-8.35604	6.51134e-17	-8.57551	9.90763e-18	187	143	-0.472066	0.222847
Typhlops vermicularis c	23106	31509	5528	-9.13092	6.82969e-20	-9.34424	9.31138e-21	187	143	-0.514384	0.264591
Typhlops vermicularis d	23346.5	31268.5	5768.5	-8.85089	8.72494e-19	-9.08194	1.07241e-19	187	143	-0.499944	0.249944
Xenotyphlops mocquardi a	23461	31154	5883	-8.71757	2.85545e-18	-8.99127	2.45679e-19	187	143	-0.494953	0.244978
Xenotyphlops mocquardi b	23441.5	31173.5	5863.5	-8.74028	2.33626e-18	-8.99408	2.39465e-19	187	143	-0.495108	0.245132
Agkistrodon taylori	23631	30984	6053	-8.51963	1.60739e-17	-8.70819	3.10201e-18	187	143	-0.47937	0.229795
Atheris squamigera a	24386	30229	6808	-7.64054	2.1691e-14	-7.84904	4.20516e-15	187	143	-0.432075	0.186689
Atheris squamigera b	23975.5	30639.5	6397.5	-8.11851	4.73595e-16	-8.35199	6.73833e-17	187	143	-0.459762	0.211381
Atheris squamigera c	24255	30360	6677	-7.79307	6.55948e-15	-8.05219	8.1603e-16	187	143	-0.443258	0.196478
Azemiops feae a	22780.5	31834.5	5202.5	-9.50992	1.92056e-21	-9.74847	1.88632e-22	187	143	-0.536635	0.287977
Azemiops feae b	22525.5	32089.5	4947.5	-9.80683	1.05997e-22	-9.99091	1.6838e-23	187	143	-0.549981	0.302479
Azemiops feae c	23049.5	31565.5	5471.5	-9.19671	3.71199e-20	-9.42711	4.24231e-21	187	143	-0.518945	0.269304
Bitis arietans a	23563.5	31051.5	5985.5	-8.59823	8.13129e-18	-8.80024	1.37185e-18	187	143	-0.484437	0.234679
Bitis arietans b	23945	30670	6367	-8.15402	3.53268e-16	-8.34263	7.29395e-17	187	143	-0.459247	0.210908
Bitis arietans c	23882.5	30732.5	6304.5	-8.2268	1.92998e-16	-8.4245	3.63759e-17	187	143	-0.463754	0.215067
Bitis gabonica a	23474	31141	5896	-8.70244	3.26328e-18	-8.99283	2.42213e-19	187	143	-0.495039	0.245064
Bitis gabonica b	23517	31098	5939	-8.65237	5.06682e-18	-8.95628	3.37539e-19	187	143	-0.493027	0.243076
Bitis gabonica c	23761.5	30853.5	6183.5	-8.36768	5.8994e-17	-8.68841	3.69233e-18	187	143	-0.478281	0.228753
Bitis nasicornis a	23962	30653	6384	-8.13423	4.16032e-16	-8.4417	3.14033e-17	187	143	-0.4647	0.215946
Bitis nasicornis b	23902	30713	6324	-8.20409	2.33191e-16	-8.51824	1.62675e-17	187	143	-0.468914	0.21988
Cerastes cerastes a	25009	29606	7431	-6.91514	4.68264e-12	-7.14022	9.33802e-13	187	143	-0.393056	0.154493
Cerastes cerastes b	24003.5	30611.5	6425.5	-8.08591	6.19155e-16	-8.42654	3.57493e-17	187	143	-0.463866	0.215171
Cerastes vipera a	23797.5	30817.5	6219.5	-8.32577	8.41091e-17	-8.71519	2.91613e-18	187	143	-0.479755	0.230165
Cerastes vipera b	23461	31154	5883	-8.71757	2.85545e-18	-8.92974	4.29209e-19	187	143	-0.491566	0.241637
Crotalus adamanteus a	23832.5	30782.5	6254.5	-8.28501	1.18544e-16	-8.64308	5.49638e-18	187	143	-0.475786	0.226372
Crotalus adamanteus b	24374	30241	6796	-7.65451	1.94587e-14	-8.09546	5.72481e-16	187	143	-0.44564	0.198595
Crotalus atrox	24546.5	30068.5	6968.5	-7.45366	9.10131e-14	-7.90926	2.59743e-15	187	143	-0.43539	0.189565
Crotalus cerastes	23891	30724	6313	-8.2169	2.09601e-16	-8.48174	2.22776e-17	187	143	-0.466904	0.218
Echis carinatus multisquamata	23050.5	31564.5	5472.5	-9.19554	3.7524e-20	-9.35599	8.33311e-21	187	143	-0.51503	0.265256
Echis carinatus sochureki	23315.5	31299.5	5737.5	-8.88699	6.31019e-19	-9.08609	1.03227e-19	187	143	-0.500173	0.250173
Echis coloratus	22729	31886	5151	-9.56989	1.07742e-21	-9.77015	1.52324e-22	187	143	-0.537829	0.28926
Echis ocellatus	23072.5	31542.5	5494.5	-9.16993	4.76017e-20	-9.32679	1.09785e-20	187	143	-0.513423	0.263603
Montivipera xanthina	23241	31374	5663	-8.97373	2.88122e-19	-9.17107	4.70987e-20	187	143	-0.504851	0.254875
Protobothrops jerdonii a	23918	30697	6340	-8.18546	2.72245e-16	-8.39635	4.62433e-17	187	143	-0.462204	0.213632
Protobothrops jerdonii b	23647	30968	6069	-8.501	1.8875e-17	-8.71403	2.94612e-18	187	143	-0.479692	0.230104
Protobothrops jerdonii c	23476.5	31138.5	5898.5	-8.69953	3.34806e-18	-8.93988	3.91598e-19	187	143	-0.492124	0.242186
Pseudocerastes persicus a	23610	31005	6032	-8.54408	1.30115e-17	-8.80312	1.33702e-18	187	143	-0.484596	0.234833
Pseudocerastes persicus b	24519.5	30095.5	6941.5	-7.4851	7.16759e-14	-7.72044	1.16265e-14	187	143	-0.424996	0.180622
Pseudocerastes persicus c	24928.5	29686.5	7350.5	-7.00887	2.40716e-12	-7.26006	3.87796e-13	187	143	-0.399653	0.159723
Vipera ammodytes a	23182.5	31432.5	5604.5	-9.04185	1.5487e-19	-9.24725	2.31696e-20	187	143	-0.509044	0.259126
Vipera ammodytes b	23391	31224	5813	-8.79908	1.38607e-18	-9.05034	1.43296e-19	187	143	-0.498205	0.248208
Vipera anatolica	23613.5	31001.5	6035.5	-8.54001	1.34786e-17	-8.75885	1.98187e-18	187	143	-0.482159	0.232477
Vipera aspis	23108.5	31506.5	5530.5	-9.12801	7.01576e-20	-9.29836	1.43479e-20	187	143	-0.511858	0.261999
Vipera berus	23778.5	30836.5	6200.5	-8.34789	6.97654e-17	-8.7052	3.1848e-18	187	143	-0.479205	0.229638
Vipera orlovi	22784.5	31830.5	5206.5	-9.50526	2.00845e-21	-9.74313	1.98801e-22	187	143	-0.536342	0.287662

## Sheet: Fear_Biologists
Supplementary Material 1b. Mann-Whitney U tests of the effect of biological education (yes/no) on fear scores of the snakes. Effect sizes are counted as Z adj/(Valid N^(1/2)).	Mann-Whitney U Test (w/ continuity correction) By variable Biological Education Marked tests are significant at p <.000625
Variable	Rank Sum (0)	Rank Sum (1)	U	Z	p-value	Z adjusted	p-value	Valid N (0)	Valid N (1)	Effect Size (r)	Effect Size (r^2)
Afrotyphlops bibroni	43416.5	11198.5	6827.5	5.37693	7.58212e-08	5.44354	5.227e-08	237	93	0.299657	0.0897944
Afrotyphlops lineolatus	43368	11247	6876	5.31472	1.0689e-07	5.38512	7.24472e-08	237	93	0.296441	0.0878773
Anilios wiedii	43754.5	10860.5	6489.5	5.81041	6.23771e-09	5.90814	3.4635e-09	237	93	0.325232	0.105776
Austrotyphlops pinguis	44252	10363	5992	6.44846	1.1315e-10	6.57223	4.96436e-11	237	93	0.361789	0.130891
Austrotyphlops diversus	43928.5	10686.5	6315.5	6.03357	1.6055e-09	6.20727	5.39771e-10	237	93	0.341699	0.116758
Austrotyphlops guentheri	44277.5	10337.5	5966.5	6.48117	9.1147e-11	6.64599	3.01673e-11	237	93	0.36585	0.133846
Epictia borapeliotes a	43560.5	11054.5	6683.5	5.56161	2.67514e-08	5.63412	1.76105e-08	237	93	0.310148	0.0961917
Epictia borapeliotes b	43312	11303	6932	5.2429	1.58169e-07	5.33281	9.67699e-08	237	93	0.293562	0.0861784
Helmithophis frontalis	43534	11081	6710	5.52762	3.24855e-08	5.60824	2.04568e-08	237	93	0.308723	0.09531
Charina bottae a	43396.5	11218.5	6847.5	5.35128	8.73962e-08	5.4134	6.18833e-08	237	93	0.297998	0.0888027
Charina bottae b	42727.5	11887.5	7516.5	4.49328	7.01603e-06	4.54886	5.39581e-06	237	93	0.250406	0.0627033
Charina bottae c	42559	12056	7685	4.27717	1.89337e-05	4.32429	1.53072e-05	237	93	0.238044	0.056665
Charina bottae d	42619	11996	7625	4.35412	1.33642e-05	4.40303	1.06781e-05	237	93	0.242379	0.0587476
Charina bottae e	43148	11467	7096	5.03257	4.84205e-07	5.08834	3.61423e-07	237	93	0.280104	0.0784581
Indotyphlops braminus	43553	11062	6691	5.55199	2.82661e-08	5.63075	1.7958e-08	237	93	0.309962	0.0960767
Indotyphlops lazelli	43754.5	10860.5	6489.5	5.81041	6.23771e-09	5.91258	3.37129e-09	237	93	0.325477	0.105935
Letheobia episcopus	44180.5	10434.5	6063.5	6.35676	2.06324e-10	6.53641	6.31052e-11	237	93	0.359818	0.129469
Liotyphlops albirostris	44812.5	9802.5	5431.5	7.16731	7.66492e-13	7.30273	2.82642e-13	237	93	0.402002	0.161606
Liotyphlops sp.	44007	10608	6237	6.13425	8.56624e-10	6.22765	4.7406e-10	237	93	0.342821	0.117526
Myriopholis algeriensis	44241.5	10373.5	6002.5	6.435	1.23649e-10	6.62844	3.39789e-11	237	93	0.364884	0.13314
Myriopholis macrorhyncha	44198	10417	6046	6.37921	1.78248e-10	6.56272	5.29162e-11	237	93	0.361266	0.130513
Ramphotyphlops ammodytes	44221	10394	6023	6.40871	1.46963e-10	6.5775	4.79159e-11	237	93	0.362079	0.131102
Ramphotyphlops australis	44489	10126	5755	6.75242	1.45647e-11	6.93773	3.99216e-12	237	93	0.381909	0.145855
Ramphotyphlops bicolor	43908	10707	6336	6.00728	1.88864e-09	6.1636	7.11958e-10	237	93	0.339295	0.115121
Ramphotyphlops bituberculatus	43406	11209	6838	5.36346	8.16994e-08	5.45994	4.76645e-08	237	93	0.30056	0.0903362
Ramphotyphlops braminus a	43918	10697	6326	6.0201	1.74493e-09	6.16527	7.04458e-10	237	93	0.339387	0.115184
Ramphotyphlops braminus b	44090	10525	6154	6.2407	4.36169e-10	6.37396	1.8446e-10	237	93	0.350875	0.123113
Rena humilis	44356.5	10258.5	5887.5	6.58249	4.63357e-11	6.76132	1.36969e-11	237	93	0.372199	0.138532
Tricheilostoma koppesi	43573	11042	6671	5.57764	2.44001e-08	5.66412	1.47904e-08	237	93	0.3118	0.0972191
Typhlops arenarius	44301	10314	5943	6.51131	7.46095e-11	6.72217	1.79339e-11	237	93	0.370043	0.136932
Typhlops bibroni	43566.5	11048.5	6677.5	5.5693	2.55966e-08	5.63265	1.77605e-08	237	93	0.310067	0.0961418
Typhlops bimiensis	44295.5	10319.5	5948.5	6.50425	7.81949e-11	6.69766	2.12125e-11	237	93	0.368694	0.135935
Typhlops brongersmianus	43423	11192	6821	5.38526	7.23899e-08	5.4658	4.61163e-08	237	93	0.300882	0.0905303
Typhlops reticulatus	42625	11990	7619	4.36182	1.29026e-05	4.4355	9.18876e-06	237	93	0.244166	0.0596173
Typhlops vermicularis a	43916	10699	6328	6.01754	1.77279e-09	6.1944	5.85779e-10	237	93	0.340991	0.116275
Typhlops vermicularis b	44727.5	9887.5	5516.5	7.0583	1.68895e-12	7.24368	4.37634e-13	237	93	0.398752	0.159003
Typhlops vermicularis c	44317.5	10297.5	5926.5	6.53247	6.4791e-11	6.68508	2.3117e-11	237	93	0.368002	0.135425
Typhlops vermicularis d	43967.5	10647.5	6276.5	6.08359	1.17654e-09	6.2424	4.31457e-10	237	93	0.343633	0.118083
Xenotyphlops mocquardi a	44339.5	10275.5	5904.5	6.56068	5.36429e-11	6.76666	1.32015e-11	237	93	0.372492	0.138751
Xenotyphlops mocquardi b	44643.5	9971.5	5600.5	6.95057	3.64514e-12	7.1524	8.54552e-13	237	93	0.393727	0.155021
Agkistrodon taylori	38866	15749	10663	-0.457856	0.647056	-0.467989	0.639792	237	93	-0.025762	0.000663679
Atheris squamigera a	39348	15267	10896	0.159031	0.873644	0.163371	0.870226	237	93	0.00899328	8.08791e-05
Atheris squamigera b	39741	14874	10503	0.663058	0.507294	0.682127	0.495159	237	93	0.0375499	0.00140999
Atheris squamigera c	39701	14914	10543	0.611758	0.540699	0.632098	0.527323	237	93	0.0347959	0.00121075
Azemiops feae a	39531	15084	10713	0.393731	0.69378	0.403607	0.686502	237	93	0.0222178	0.000493632
Azemiops feae b	39526	15089	10718	0.387318	0.698521	0.394588	0.693147	237	93	0.0217214	0.000471817
Azemiops feae c	39575	15040	10669	0.450161	0.652594	0.461439	0.644484	237	93	0.0254014	0.000645229
Bitis arietans a	39198.5	15416.5	10995.5	-0.0314215	0.974933	-0.0321597	0.974345	237	93	-0.00177034	3.13409e-06
Bitis arietans b	39164	15451	10961	-0.0756681	0.939683	-0.0774184	0.938291	237	93	-0.00426174	1.81624e-05
Bitis arietans c	38750	15865	10547	-0.606628	0.544099	-0.621206	0.534465	237	93	-0.0341963	0.00116938
Bitis gabonica a	39112.5	15502.5	10909.5	-0.141717	0.887303	-0.146446	0.883569	237	93	-0.00806161	6.49895e-05
Bitis gabonica b	38852	15763	10649	-0.475811	0.634209	-0.492524	0.622349	237	93	-0.0271126	0.000735092
Bitis gabonica c	39334	15281	10910	0.141076	0.88781	0.146483	0.88354	237	93	0.00806365	6.50225e-05
Bitis nasicornis a	38949.5	15665.5	10746.5	-0.350767	0.725764	-0.364026	0.715839	237	93	-0.0200389	0.000401559
Bitis nasicornis b	38700	15915	10497	-0.670753	0.502378	-0.696438	0.486155	237	93	-0.0383376	0.00146977
Cerastes cerastes a	38402.5	16212.5	10199.5	-1.0523	0.292663	-1.08655	0.277236	237	93	-0.0598126	0.00357755
Cerastes cerastes b	38622	15993	10419	-0.770789	0.440833	-0.803259	0.421825	237	93	-0.044218	0.00195523
Cerastes vipera a	39436.5	15178.5	10807.5	0.272534	0.785212	0.285281	0.775429	237	93	0.0157042	0.000246622
Cerastes vipera b	39733.5	14881.5	10510.5	0.653439	0.513474	0.669342	0.503278	237	93	0.0368461	0.00135763
Crotalus adamanteus a	39103.5	15511.5	10900.5	-0.15326	0.878193	-0.159884	0.872973	237	93	-0.00880131	7.7463e-05
Crotalus adamanteus b	38758.5	15856.5	10555.5	-0.595726	0.551359	-0.630043	0.528667	237	93	-0.0346827	0.00120289
Crotalus atrox	38189	16426	9986	-1.32612	0.184802	-1.40717	0.159377	237	93	-0.0774624	0.00600042
Crotalus cerastes	38674.5	15940.5	10471.5	-0.703457	0.481771	-0.72613	0.467759	237	93	-0.0399722	0.00159777
Echis carinatus multisquamata	39129	15486	10926	-0.120556	0.904043	-0.122659	0.902377	237	93	-0.00675218	4.55919e-05
Echis carinatus sochureki	39318.5	15296.5	10925.5	0.121197	0.903535	0.123913	0.901385	237	93	0.00682116	4.65282e-05
Echis coloratus	39578.5	15036.5	10665.5	0.45465	0.649361	0.464164	0.64253	237	93	0.0255514	0.000652875
Echis ocellatus	39559.5	15055.5	10684.5	0.430282	0.666991	0.437643	0.661645	237	93	0.0240914	0.000580398
Montivipera xanthina	38819.5	15795.5	10616.5	-0.517493	0.604812	-0.528873	0.596894	237	93	-0.0291135	0.000847596
Protobothrops jerdonii a	39907	14708	10337	0.875955	0.381055	0.898522	0.368908	237	93	0.049462	0.00244649
Protobothrops jerdonii b	40305	14310	9939	1.38639	0.165628	1.42114	0.155278	237	93	0.078231	0.00612008
Protobothrops jerdonii c	40218	14397	10026	1.27482	0.202375	1.31004	0.190184	237	93	0.0721151	0.00520059
Pseudocerastes persicus a	39047	15568	10844	-0.225722	0.821418	-0.232565	0.816099	237	93	-0.0128023	0.000163899
Pseudocerastes persicus b	38373	16242	10170	-1.09013	0.275655	-1.12441	0.26084	237	93	-0.0618967	0.0038312
Pseudocerastes persicus c	38679	15936	10476	-0.697686	0.485374	-0.72269	0.469871	237	93	-0.0397827	0.00158267
Vipera ammodytes a	38685	15930	10482	-0.689991	0.490201	-0.705665	0.480397	237	93	-0.0388456	0.00150898
Vipera ammodytes b	38928	15687	10725	-0.378341	0.705178	-0.389144	0.69717	237	93	-0.0214217	0.000458888
Vipera anatolica	38814.5	15800.5	10611.5	-0.523906	0.600345	-0.537331	0.591039	237	93	-0.0295791	0.000874922
Vipera aspis	39839.5	14775.5	10404.5	0.789385	0.429887	0.804117	0.42133	237	93	0.0442652	0.00195941
Vipera berus	39235	15380	11009	0.0141076	0.988744	0.0147115	0.988262	237	93	0.000809839	6.55839e-07
Vipera orlovi	39768.5	14846.5	10475.5	0.698327	0.484973	0.715802	0.474114	237	93	0.0394036	0.00155265

## Sheet: Fear_Order
Supplementary Material 1c. Mann-Whitney U tests of the effect of the order of the task (which emotion was evaluated first) on fear scores of the snakes. Effect sizes are counted as Z adj/(Valid N^(1/2)).	Mann-Whitney U Test (w/ continuity correction) By variable Order of the Task Marked tests are significant at p <.000625
Variable	Rank Sum (1st fear)	Rank Sum (1st disgust)	U	Z	p-value	Z adjusted	p-value	Valid N (1st fear)	Valid N (1st disgust)	Effect Size (r)	Effect Size (r^2)
Afrotyphlops bibroni	27806	26809	11335	-2.49161	0.0127169	-2.52248	0.0116535	181	149	-0.138858	0.0192816
Afrotyphlops lineolatus	27805	26810	11334	-2.49277	0.0126755	-2.52579	0.0115443	181	149	-0.13904	0.0193322
Anilios wiedii	27162	27453	10691	-3.23829	0.00120263	-3.29275	0.000992242	181	149	-0.18126	0.0328551
Austrotyphlops pinguis	26193	28422	9722	-4.36177	1.29053e-05	-4.44549	8.77224e-06	181	149	-0.244716	0.0598859
Austrotyphlops diversus	27282.5	27332.5	10811.5	-3.09857	0.00194471	-3.18778	0.00143383	181	149	-0.175482	0.0307938
Austrotyphlops guentheri	26455	28160	9984	-4.058	4.95061e-05	-4.1612	3.16664e-05	181	149	-0.229066	0.0524714
Epictia borapeliotes a	26741.5	27873.5	10270.5	-3.72583	0.000194711	-3.7744	0.000160422	181	149	-0.207774	0.04317
Epictia borapeliotes b	26893	27722	10422	-3.55017	0.000385035	-3.61105	0.000305005	181	149	-0.198782	0.0395142
Helmithophis frontalis	26196	28419	9725	-4.35829	1.31121e-05	-4.42185	9.78893e-06	181	149	-0.243415	0.0592509
Charina bottae a	27709.5	26905.5	11238.5	-2.6035	0.0092282	-2.63372	0.00844584	181	149	-0.144982	0.0210197
Charina bottae b	28107.5	26507.5	11636.5	-2.14205	0.0321906	-2.16854	0.0301182	181	149	-0.119374	0.0142502
Charina bottae c	28398.5	26216.5	11927.5	-1.80465	0.0711302	-1.82453	0.0680729	181	149	-0.100437	0.0100876
Charina bottae d	28865.5	25749.5	12394.5	-1.2632	0.206519	-1.27739	0.201466	181	149	-0.0703179	0.00494461
Charina bottae e	27991.5	26623.5	11520.5	-2.27654	0.0228144	-2.30176	0.0213491	181	149	-0.126708	0.0160549
Indotyphlops braminus	26655.5	27959.5	10184.5	-3.82554	0.000130512	-3.8798	0.000104561	181	149	-0.213576	0.0456148
Indotyphlops lazelli	26393	28222	9922	-4.12989	3.63034e-05	-4.2025	2.64051e-05	181	149	-0.23134	0.0535183
Letheobia episcopus	27026.5	27588.5	10555.5	-3.39539	0.000685397	-3.49135	0.000480658	181	149	-0.192192	0.0369379
Liotyphlops albirostris	26218.5	28396.5	9747.5	-4.33221	1.47667e-05	-4.41406	1.01484e-05	181	149	-0.242986	0.0590422
Liotyphlops sp.	27850	26765	11379	-2.4406	0.0146635	-2.47776	0.0132215	181	149	-0.136396	0.0186039
Myriopholis algeriensis	27078.5	27536.5	10607.5	-3.3351	0.000852791	-3.43535	0.000591855	181	149	-0.18911	0.0357626
Myriopholis macrorhyncha	26537	28078	10066	-3.96293	7.40519e-05	-4.07693	4.56454e-05	181	149	-0.224428	0.0503677
Ramphotyphlops ammodytes	26828	27787	10357	-3.62553	0.000288409	-3.72102	0.00019845	181	149	-0.204836	0.0419577
Ramphotyphlops australis	26562.5	28052.5	10091.5	-3.93336	8.37831e-05	-4.04131	5.31666e-05	181	149	-0.222467	0.0494914
Ramphotyphlops bicolor	26948.5	27666.5	10477.5	-3.48582	0.00049069	-3.57653	0.000348239	181	149	-0.196881	0.0387623
Ramphotyphlops bituberculatus	27161.5	27453.5	10690.5	-3.23887	0.00120018	-3.29713	0.000976895	181	149	-0.181501	0.0329426
Ramphotyphlops braminus a	27640.5	26974.5	11169.5	-2.6835	0.007286	-2.74821	0.00599254	181	149	-0.151284	0.0228868
Ramphotyphlops braminus b	26678	27937	10207	-3.79945	0.000145045	-3.88058	0.000104228	181	149	-0.213619	0.0456331
Rena humilis	26600	28015	10129	-3.88988	0.000100312	-3.99557	6.45537e-05	181	149	-0.219949	0.0483775
Tricheilostoma koppesi	28005	26610	11534	-2.26089	0.0237669	-2.29594	0.0216798	181	149	-0.126388	0.0159738
Typhlops arenarius	26546	28069	10075	-3.95249	7.73575e-05	-4.08049	4.49516e-05	181	149	-0.224624	0.0504558
Typhlops bibroni	27763.5	26851.5	11292.5	-2.54089	0.0110576	-2.56979	0.0101764	181	149	-0.141462	0.0200116
Typhlops bimiensis	26915.5	27699.5	10444.5	-3.52408	0.000425007	-3.62888	0.000284701	181	149	-0.199763	0.0399053
Typhlops brongersmianus	26754.5	27860.5	10283.5	-3.71075	0.000206679	-3.76625	0.000165748	181	149	-0.207325	0.0429837
Typhlops reticulatus	27265.5	27349.5	10794.5	-3.11828	0.00181923	-3.17096	0.00151949	181	149	-0.174556	0.0304697
Typhlops vermicularis a	26978.5	27636.5	10507.5	-3.45104	0.000558501	-3.55247	0.000381687	181	149	-0.195557	0.0382426
Typhlops vermicularis b	26106.5	28508.5	9635.5	-4.46206	8.1202e-06	-4.57926	4.66801e-06	181	149	-0.25208	0.0635443
Typhlops vermicularis c	26464.5	28150.5	9993.5	-4.04699	5.18932e-05	-4.14154	3.45077e-05	181	149	-0.227984	0.0519767
Typhlops vermicularis d	27084.5	27530.5	10613.5	-3.32814	0.000874374	-3.41502	0.000637854	181	149	-0.187991	0.0353405
Xenotyphlops mocquardi a	27078.5	27536.5	10607.5	-3.3351	0.000852791	-3.43981	0.000582207	181	149	-0.189355	0.0358553
Xenotyphlops mocquardi b	27164	27451	10693	-3.23597	0.00121244	-3.32993	0.000868764	181	149	-0.183307	0.0336014
Agkistrodon taylori	32286.5	22328.5	11153.5	2.70205	0.00689171	2.76185	0.00574781	181	149	0.152035	0.0231146
Atheris squamigera a	31842	22773	11598	2.18668	0.0287664	2.24636	0.0246819	181	149	0.123658	0.0152912
Atheris squamigera b	32265.5	22349.5	11174.5	2.6777	0.0074133	2.75471	0.00587474	181	149	0.151642	0.0229952
Atheris squamigera c	31665	22950	11775	1.98146	0.0475401	2.04735	0.0406248	181	149	0.112703	0.0127019
Azemiops feae a	29995.5	24619.5	13444.5	0.0457975	0.963472	0.0469462	0.962556	181	149	0.0025843	6.67863e-06
Azemiops feae b	31399	23216	12041	1.67306	0.0943172	1.70446	0.0882963	181	149	0.0938274	0.00880358
Azemiops feae c	31305.5	23309.5	12134.5	1.56465	0.117666	1.60385	0.108749	181	149	0.0882889	0.00779493
Bitis arietans a	32905.5	21709.5	10534.5	3.41974	0.000626897	3.50008	0.00046518	181	149	0.192673	0.0371229
Bitis arietans b	32699.5	21915.5	10740.5	3.18089	0.00146835	3.25447	0.00113616	181	149	0.179153	0.0320957
Bitis arietans c	33193.5	21421.5	10246.5	3.75365	0.000174308	3.84386	0.000121138	181	149	0.211597	0.0447735
Bitis gabonica a	31728	22887	11712	2.05451	0.0399273	2.12307	0.0337492	181	149	0.116871	0.0136588
Bitis gabonica b	31964	22651	11476	2.32813	0.0199056	2.40991	0.015957	181	149	0.132661	0.017599
Bitis gabonica c	31242	23373	12198	1.49103	0.135956	1.54818	0.121581	181	149	0.0852243	0.00726317
Bitis nasicornis a	32390	22225	11050	2.82205	0.00477206	2.92872	0.00340382	181	149	0.161221	0.0259922
Bitis nasicornis b	31996	22619	11444	2.36524	0.0180192	2.45581	0.0140574	181	149	0.135188	0.0182757
Cerastes cerastes a	33009	21606	10431	3.53974	0.000400583	3.65495	0.000257274	181	149	0.201198	0.0404808
Cerastes cerastes b	31783	22832	11657	2.11828	0.0341524	2.20751	0.027279	181	149	0.12152	0.014767
Cerastes vipera a	31196	23419	12244	1.43769	0.150522	1.50494	0.132341	181	149	0.0828441	0.00686315
Cerastes vipera b	31894.5	22720.5	11545.5	2.24755	0.0246054	2.30225	0.0213216	181	149	0.126735	0.0160617
Crotalus adamanteus a	31836	22779	11604	2.17973	0.0292784	2.27393	0.0229708	181	149	0.125176	0.015669
Crotalus adamanteus b	32017.5	22597.5	11422.5	2.39016	0.0168415	2.52785	0.0114768	181	149	0.139154	0.0193637
Crotalus atrox	31897.5	22717.5	11542.5	2.25103	0.0243842	2.38862	0.0169122	181	149	0.131489	0.0172895
Crotalus cerastes	31489.5	23125.5	11950.5	1.77798	0.0754073	1.83529	0.0664635	181	149	0.101029	0.010207
Echis carinatus multisquamata	32250.5	22364.5	11189.5	2.66031	0.00780726	2.70673	0.00679537	181	149	0.149	0.0222011
Echis carinatus sochureki	31755.5	22859.5	11684.5	2.08639	0.0369439	2.13314	0.0329144	181	149	0.117425	0.0137887
Echis coloratus	32128.5	22486.5	11311.5	2.51886	0.011774	2.57157	0.0101243	181	149	0.14156	0.0200393
Echis ocellatus	32573	22042	10867	3.03423	0.00241173	3.08613	0.00202797	181	149	0.169886	0.0288612
Montivipera xanthina	32666.5	21948.5	10773.5	3.14263	0.00167451	3.21174	0.00131946	181	149	0.176801	0.0312584
Protobothrops jerdonii a	32229	22386	11211	2.63538	0.00840466	2.70328	0.00686628	181	149	0.148811	0.0221446
Protobothrops jerdonii b	31227	23388	12213	1.47363	0.140581	1.51056	0.130901	181	149	0.0831537	0.00691454
Protobothrops jerdonii c	31629.5	22985.5	11810.5	1.9403	0.0523435	1.99391	0.0461626	181	149	0.109761	0.0120475
Pseudocerastes persicus a	30981	23634	12459	1.18841	0.234671	1.22445	0.220785	181	149	0.0674035	0.00454323
Pseudocerastes persicus b	30626.5	23988.5	12813.5	0.777397	0.436925	0.801839	0.422646	181	149	0.0441398	0.00194832
Pseudocerastes persicus c	31220.5	23394.5	12219.5	1.4661	0.142623	1.51864	0.128854	181	149	0.0835984	0.00698869
Vipera ammodytes a	31659.5	22955.5	11780.5	1.97509	0.0482591	2.01995	0.0433889	181	149	0.111195	0.0123643
Vipera ammodytes b	32012.5	22602.5	11427.5	2.38437	0.0171092	2.45245	0.0141892	181	149	0.135003	0.0182258
Vipera anatolica	31664.5	22950.5	11775.5	1.98088	0.0476051	2.03165	0.0421904	181	149	0.111838	0.0125078
Vipera aspis	31015	23600	12425	1.22784	0.21951	1.25075	0.211027	181	149	0.0688515	0.00474053
Vipera berus	31713.5	22901.5	11726.5	2.0377	0.0415811	2.12492	0.0335945	181	149	0.116973	0.0136826
Vipera orlovi	30669	23946	12771	0.826673	0.408423	0.84736	0.396795	181	149	0.0466456	0.00217582

## Sheet: Disgust_SNAQ
Supplementary Material 1d. Mann-Whitney U tests of the effect of SNAQ (high vs low scores) on disgust scores of the snakes. Effect sizes are counted as Z adj/(Valid N^(1/2)).	Mann-Whitney U Test (w/ continuity correction) By variable SNAQ Marked tests are significant at p <.000625
Variable	Rank Sum (low)	Rank Sum (high)	U	Z	p-value	Z adjusted	p-value	Valid N (low)	Valid N (high)	Effect Size (r)	Effect Size (r^2)
Afrotyphlops bibroni	24046	30569	6468	-8.03642	9.28106e-16	-8.13441	4.15408e-16	187	143	-0.447785	0.200511
Afrotyphlops lineolatus	24686.5	29928.5	7108.5	-7.29065	3.09172e-13	-7.37203	1.68449e-13	187	143	-0.405817	0.164687
Anilios wiedii	24808.5	29806.5	7230.5	-7.1486	8.78553e-13	-7.23152	4.78676e-13	187	143	-0.398082	0.158469
Austrotyphlops pinguis	25391	29224	7813	-6.47036	9.79124e-11	-6.55466	5.58547e-11	187	143	-0.360822	0.130192
Austrotyphlops diversus	27359.5	27255.5	9781.5	-4.17831	2.9376e-05	-4.22622	2.37713e-05	187	143	-0.232646	0.0541241
Austrotyphlops guentheri	26740	27875	9162	-4.89963	9.60627e-07	-4.95964	7.06611e-07	187	143	-0.273019	0.0745394
Epictia borapeliotes a	24150	30465	6572	-7.91533	2.47382e-15	-8.01367	1.11704e-15	187	143	-0.441138	0.194603
Epictia borapeliotes b	24916	29699	7338	-7.02343	2.16918e-12	-7.10627	1.19464e-12	187	143	-0.391188	0.153028
Helmithophis frontalis	25877	28738	8299	-5.90448	3.54123e-09	-5.98285	2.19501e-09	187	143	-0.329345	0.108468
Charina bottae a	21827.5	32787.5	4249.5	-10.6196	2.44158e-26	-10.7851	4.0934e-27	187	143	-0.593698	0.352478
Charina bottae b	22040.5	32574.5	4462.5	-10.3715	3.37153e-25	-10.5441	5.46417e-26	187	143	-0.580432	0.336901
Charina bottae c	22258	32357	4680	-10.1183	4.62144e-24	-10.2614	1.06098e-24	187	143	-0.564872	0.31908
Charina bottae d	22360.5	32254.5	4782.5	-9.99895	1.55247e-23	-10.1238	4.36897e-24	187	143	-0.557297	0.31058
Charina bottae e	21779	32836	4201	-10.676	1.33156e-26	-10.8418	2.20568e-27	187	143	-0.596821	0.356195
Indotyphlops braminus	24510.5	30104.5	6932.5	-7.49558	6.61763e-14	-7.57803	3.51783e-14	187	143	-0.417157	0.17402
Indotyphlops lazelli	25366	29249	7788	-6.49947	8.07237e-11	-6.57225	4.96349e-11	187	143	-0.361791	0.130892
Letheobia episcopus	27042.5	27572.5	9464.5	-4.54741	5.43291e-06	-4.61092	4.01037e-06	187	143	-0.253823	0.0644261
Liotyphlops albirostris	24706.5	29908.5	7128.5	-7.26736	3.67406e-13	-7.35517	1.91135e-13	187	143	-0.404889	0.163935
Liotyphlops sp.	24092	30523	6514	-7.98286	1.43447e-15	-8.07038	7.03215e-16	187	143	-0.44426	0.197367
Myriopholis algeriensis	26815	27800	9237	-4.81231	1.49267e-06	-4.88118	1.05501e-06	187	143	-0.2687	0.0721999
Myriopholis macrorhyncha	27612.5	27002.5	10034.5	-3.88373	0.000102888	-3.93214	8.42117e-05	187	143	-0.216457	0.0468536
Ramphotyphlops ammodytes	26232	28383	8654	-5.49113	3.99676e-08	-5.55527	2.77399e-08	187	143	-0.305808	0.0935183
Ramphotyphlops australis	26264	28351	8686	-5.45387	4.93219e-08	-5.51861	3.41965e-08	187	143	-0.303789	0.0922879
Ramphotyphlops bicolor	25570.5	29044.5	7992.5	-6.26135	3.82132e-10	-6.32887	2.47295e-10	187	143	-0.348393	0.121377
Ramphotyphlops bituberculatus	24316.5	30298.5	6738.5	-7.72146	1.15333e-14	-7.81047	5.71483e-15	187	143	-0.429952	0.184859
Ramphotyphlops braminus a	26905	27710	9327	-4.70751	2.50862e-06	-4.76643	1.87598e-06	187	143	-0.262384	0.0688451
Ramphotyphlops braminus b	26183.5	28431.5	8605.5	-5.5476	2.89846e-08	-5.61499	1.9673e-08	187	143	-0.309095	0.0955399
Rena humilis	26873	27742	9295	-4.74477	2.0883e-06	-4.80038	1.58438e-06	187	143	-0.264252	0.0698292
Tricheilostoma koppesi	23908	30707	6330	-8.1971	2.47142e-16	-8.28968	1.13988e-16	187	143	-0.456332	0.208239
Typhlops arenarius	27531	27084	9953	-3.97862	6.93308e-05	-4.03036	5.57055e-05	187	143	-0.221864	0.0492235
Typhlops bibroni	23455	31160	5877	-8.72456	2.68461e-18	-8.84609	9.10884e-19	187	143	-0.486961	0.237131
Typhlops bimiensis	27266	27349	9688	-4.28718	1.8101e-05	-4.33517	1.45691e-05	187	143	-0.238643	0.0569506
Typhlops brongersmianus	24639.5	29975.5	7061.5	-7.34537	2.05669e-13	-7.43519	1.04678e-13	187	143	-0.409294	0.167521
Typhlops reticulatus	25010.5	29604.5	7432.5	-6.9134	4.74067e-12	-6.99676	2.62454e-12	187	143	-0.385159	0.148348
Typhlops vermicularis a	27359	27256	9781	-4.17889	2.93009e-05	-4.22823	2.35602e-05	187	143	-0.232756	0.0541755
Typhlops vermicularis b	26922.5	27692.5	9344.5	-4.68714	2.77168e-06	-4.74577	2.07803e-06	187	143	-0.261246	0.0682495
Typhlops vermicularis c	25520	29095	7942	-6.32015	2.61645e-10	-6.39305	1.62831e-10	187	143	-0.351926	0.123852
Typhlops vermicularis d	26743.5	27871.5	9165.5	-4.89556	9.8075e-07	-4.95494	7.23908e-07	187	143	-0.27276	0.0743982
Xenotyphlops mocquardi a	27475.5	27139.5	9897.5	-4.04325	5.27288e-05	-4.10496	4.04494e-05	187	143	-0.22597	0.0510626
Xenotyphlops mocquardi b	26244.5	28370.5	8666.5	-5.47657	4.33965e-08	-5.53653	3.08756e-08	187	143	-0.304776	0.0928885
Agkistrodon taylori	21574	33041	3996	-10.9147	9.91378e-28	-11.1867	4.79561e-29	187	143	-0.615809	0.37922
Atheris squamigera a	22895.5	31719.5	5317.5	-9.37602	6.89342e-21	-9.91631	3.56316e-23	187	143	-0.545875	0.29798
Atheris squamigera b	22346.5	32268.5	4768.5	-10.0153	1.31676e-23	-10.6137	2.59828e-26	187	143	-0.584268	0.341369
Atheris squamigera c	22170.5	32444.5	4592.5	-10.2202	1.62442e-24	-10.7637	5.16202e-27	187	143	-0.592523	0.351083
Azemiops feae a	21720.5	32894.5	4142.5	-10.7441	6.38164e-27	-10.9528	6.51377e-28	187	143	-0.602934	0.363529
Azemiops feae b	21840	32775	4262	-10.605	2.85307e-26	-10.9127	1.01338e-27	187	143	-0.600726	0.360872
Azemiops feae c	21718	32897	4140	-10.7471	6.18354e-27	-11.0237	2.9709e-28	187	143	-0.606836	0.368251
Bitis arietans a	21402	33213	3824	-11.115	1.0735e-28	-11.3227	1.02603e-29	187	143	-0.623295	0.388497
Bitis arietans b	21577.5	33037.5	3999.5	-10.9106	1.03682e-27	-11.1034	1.22188e-28	187	143	-0.611224	0.373594
Bitis arietans c	21687	32928	4109	-10.7832	4.17939e-27	-10.9909	4.27489e-28	187	143	-0.605031	0.366062
Bitis gabonica a	21939.5	32675.5	4361.5	-10.4891	9.78336e-26	-10.6804	1.26994e-26	187	143	-0.587938	0.345671
Bitis gabonica b	22429	32186	4851	-9.91919	3.46176e-23	-10.0645	7.99443e-24	187	143	-0.554032	0.306952
Bitis gabonica c	22439.5	32175.5	4861.5	-9.90697	3.91238e-23	-10.0765	7.07891e-24	187	143	-0.554691	0.307682
Bitis nasicornis a	22287.5	32327.5	4709.5	-10.084	6.55936e-24	-10.2481	1.218e-24	187	143	-0.564137	0.318251
Bitis nasicornis b	22059.5	32555.5	4481.5	-10.3494	4.24861e-25	-10.5295	6.38031e-26	187	143	-0.579629	0.33597
Cerastes cerastes a	21743.5	32871.5	4165.5	-10.7174	8.52624e-27	-10.8723	1.57929e-27	187	143	-0.598501	0.358204
Cerastes cerastes b	22298	32317	4720	-10.0717	7.42797e-24	-10.2684	9.86673e-25	187	143	-0.565258	0.319516
Cerastes vipera a	21595	33020	4017	-10.8903	1.29697e-27	-11.0421	2.42122e-28	187	143	-0.607849	0.369481
Cerastes vipera b	21361.5	33253.5	3783.5	-11.1622	6.32362e-29	-11.3515	7.38742e-30	187	143	-0.624879	0.390474
Crotalus adamanteus a	22384.5	32230.5	4806.5	-9.97101	2.05758e-23	-10.1636	2.90594e-24	187	143	-0.55949	0.313029
Crotalus adamanteus b	21759.5	32855.5	4181.5	-10.6987	1.04257e-26	-10.9213	9.22368e-28	187	143	-0.601197	0.361437
Crotalus atrox	22142	32473	4564	-10.2534	1.15302e-24	-10.4375	1.68729e-25	187	143	-0.574566	0.330126
Crotalus cerastes	21414	33201	3836	-11.101	1.25522e-28	-11.2939	1.42511e-29	187	143	-0.621708	0.38652
Echis carinatus multisquamata	21729	32886	4151	-10.7342	7.10344e-27	-10.9259	8.76768e-28	187	143	-0.60145	0.361742
Echis carinatus sochureki	22056.5	32558.5	4478.5	-10.3529	4.09642e-25	-10.5476	5.26152e-26	187	143	-0.580627	0.337128
Echis coloratus	21616	32999	4038	-10.8658	1.69576e-27	-11.0841	1.51601e-28	187	143	-0.610161	0.372297
Echis ocellatus	21644	32971	4066	-10.8332	2.42219e-27	-11.0423	2.41552e-28	187	143	-0.607861	0.369495
Montivipera xanthina	21555.5	33059.5	3977.5	-10.9363	7.82037e-28	-11.2197	3.30405e-29	187	143	-0.617626	0.381461
Protobothrops jerdonii a	22174.5	32440.5	4596.5	-10.2155	1.70433e-24	-10.581	3.68863e-26	187	143	-0.582463	0.339263
Protobothrops jerdonii b	21982	32633	4404	-10.4397	1.64938e-25	-10.7613	5.29928e-27	187	143	-0.59239	0.350925
Protobothrops jerdonii c	22000	32615	4422	-10.4187	2.05624e-25	-10.8069	3.22912e-27	187	143	-0.594898	0.353903
Pseudocerastes persicus a	21860	32755	4282	-10.5817	3.65889e-26	-10.7647	5.10921e-27	187	143	-0.592575	0.351145
Pseudocerastes persicus b	21247	33368	3669	-11.2955	1.39958e-29	-11.4584	2.16382e-30	187	143	-0.630764	0.397863
Pseudocerastes persicus c	21777.5	32837.5	4199.5	-10.6778	1.30676e-26	-10.8201	2.79374e-27	187	143	-0.595629	0.354774
Vipera ammodytes a	21650.5	32964.5	4072.5	-10.8257	2.6308e-27	-11.0695	1.78545e-28	187	143	-0.609355	0.371313
Vipera ammodytes b	21550	33065	3972	-10.9427	7.28724e-28	-11.2203	3.28398e-29	187	143	-0.617655	0.381498
Vipera anatolica	21767.5	32847.5	4189.5	-10.6894	1.15272e-26	-10.9433	7.24062e-28	187	143	-0.602406	0.362893
Vipera aspis	20978.5	33636.5	3400.5	-11.6081	0	-11.8218	0	187	143	-0.650769	0.423501
Vipera berus	21772.5	32842.5	4194.5	-10.6836	1.22734e-26	-11.0458	2.32526e-28	187	143	-0.60805	0.369724
Vipera orlovi	21875	32740	4297	-10.5643	4.40781e-26	-10.8305	2.49393e-27	187	143	-0.596202	0.355457

## Sheet: Disgust_Biologists
Supplementary Material 1e. Mann-Whitney U tests of the effect of biological education (yes/no) on disgust scores of the snakes. Effect sizes are counted as Z adj/(Valid N^(1/2)).	Mann-Whitney U Test (w/ continuity correction) By variable Biological Education Marked tests are significant at p <.000625
Variable	Rank Sum (0)	Rank Sum (1)	U	Z	p-value	Z adjusted	p-value	Valid N (0)	Valid N (1)	Effect Size (r)	Effect Size (r^2)
Afrotyphlops bibroni	41617	12998	8627	3.06905	0.0021476	3.10647	0.00189353	237	93	0.171005	0.0292429
Afrotyphlops lineolatus	42049	12566	8195	3.62309	0.000291147	3.66354	0.000248797	237	93	0.201671	0.0406712
Anilios wiedii	41579	13036	8665	3.02031	0.00252534	3.05535	0.00224818	237	93	0.168191	0.0282883
Austrotyphlops pinguis	40447.5	14167.5	9796.5	1.56915	0.116614	1.5896	0.111927	237	93	0.0875043	0.00765701
Austrotyphlops diversus	39910.5	14704.5	10333.5	0.880444	0.37862	0.890539	0.373177	237	93	0.0490226	0.00240321
Austrotyphlops guentheri	40867	13748	9377	2.10716	0.0351041	2.13297	0.0329279	237	93	0.117416	0.0137866
Epictia borapeliotes a	42186	12429	8058	3.7988	0.000145427	3.84599	0.000120088	237	93	0.211715	0.0448232
Epictia borapeliotes b	41101	13514	9143	2.40727	0.0160727	2.43567	0.0148649	237	93	0.134079	0.0179772
Helmithophis frontalis	41063.5	13551.5	9180.5	2.35918	0.018316	2.39049	0.0168264	237	93	0.131592	0.0173165
Charina bottae a	41186.5	13428.5	9057.5	2.51693	0.0118388	2.55615	0.0105841	237	93	0.140712	0.0197998
Charina bottae b	41487	13128	8757	2.90232	0.00370433	2.9506	0.00317182	237	93	0.162425	0.0263819
Charina bottae c	40898.5	13716.5	9345.5	2.14756	0.0317491	2.17794	0.0294114	237	93	0.119892	0.014374
Charina bottae d	40485.5	14129.5	9758.5	1.61789	0.105688	1.63809	0.101404	237	93	0.0901738	0.00813131
Charina bottae e	41502	13113	8742	2.92156	0.00348308	2.96692	0.00300821	237	93	0.163324	0.0266746
Indotyphlops braminus	41395.5	13219.5	8848.5	2.78497	0.00535355	2.81561	0.00486882	237	93	0.154994	0.0240232
Indotyphlops lazelli	41135	13480	9109	2.45088	0.0142514	2.47833	0.0132006	237	93	0.136427	0.0186124
Letheobia episcopus	40986.5	13628.5	9257.5	2.26043	0.0237956	2.29199	0.0219066	237	93	0.12617	0.0159189
Liotyphlops albirostris	41542.5	13072.5	8701.5	2.9735	0.00294445	3.00943	0.0026176	237	93	0.165664	0.0274444
Liotyphlops sp.	42405	12210	7839	4.07967	4.51113e-05	4.12439	3.71811e-05	237	93	0.22704	0.0515473
Myriopholis algeriensis	41014.5	13600.5	9229.5	2.29634	0.0216574	2.3292	0.0198489	237	93	0.128218	0.01644
Myriopholis macrorhyncha	40463	14152	9781	1.58903	0.112054	1.60884	0.107653	237	93	0.0885636	0.00784351
Ramphotyphlops ammodytes	40791.5	13823.5	9452.5	2.01034	0.0443965	2.03382	0.0419707	237	93	0.111958	0.0125346
Ramphotyphlops australis	41144.5	13470.5	9099.5	2.46306	0.0137761	2.4923	0.0126925	237	93	0.137196	0.0188229
Ramphotyphlops bicolor	40861.5	13753.5	9382.5	2.10011	0.0357198	2.12276	0.0337751	237	93	0.116854	0.0136548
Ramphotyphlops bituberculatus	41105.5	13509.5	9138.5	2.41304	0.0158205	2.44086	0.0146529	237	93	0.134365	0.0180539
Ramphotyphlops braminus a	40352	14263	9892	1.44667	0.14799	1.46478	0.142982	237	93	0.0806334	0.00650175
Ramphotyphlops braminus b	41509	13106	8735	2.93054	0.00338401	2.96614	0.00301587	237	93	0.163281	0.0266605
Rena humilis	40119.5	14495.5	10124.5	1.14849	0.250768	1.16195	0.245258	237	93	0.0639631	0.00409128
Tricheilostoma koppesi	41608.5	13006.5	8635.5	3.05815	0.00222729	3.09268	0.00198373	237	93	0.170247	0.0289839
Typhlops arenarius	40576.5	14038.5	9667.5	1.7346	0.0828134	1.75715	0.0788932	237	93	0.0967279	0.00935629
Typhlops bibroni	41057	13558	9187	2.35084	0.0187316	2.38359	0.0171454	237	93	0.131212	0.0172166
Typhlops bimiensis	40781.5	13833.5	9462.5	1.99751	0.0457706	2.01987	0.0433976	237	93	0.11119	0.0123633
Typhlops brongersmianus	41483	13132	8761	2.89719	0.00376545	2.93262	0.00336143	237	93	0.161435	0.0260613
Typhlops reticulatus	41770.5	12844.5	8473.5	3.26591	0.00109123	3.3053	0.000948864	237	93	0.181951	0.033106
Typhlops vermicularis a	40558	14057	9686	1.71087	0.0871062	1.73107	0.0834406	237	93	0.0952922	0.0090806
Typhlops vermicularis b	40317.5	14297.5	9926.5	1.40243	0.160789	1.41997	0.155618	237	93	0.0781667	0.00611004
Typhlops vermicularis c	41010.5	13604.5	9233.5	2.29121	0.0219522	2.31763	0.0204699	237	93	0.127581	0.016277
Typhlops vermicularis d	40301	14314	9943	1.38126	0.167199	1.39802	0.162109	237	93	0.0769583	0.00592258
Xenotyphlops mocquardi a	40321	14294	9923	1.40691	0.159454	1.42839	0.153181	237	93	0.0786301	0.0061827
Xenotyphlops mocquardi b	40427.5	14187.5	9816.5	1.5435	0.12271	1.5604	0.118666	237	93	0.0858972	0.00737833
Agkistrodon taylori	41972.5	12642.5	8271.5	3.52498	0.000423573	3.61282	0.000302928	237	93	0.198879	0.039553
Atheris squamigera a	42339	12276	7905	3.99502	6.47031e-05	4.22523	2.3876e-05	237	93	0.232591	0.0540988
Atheris squamigera b	42426	12189	7818	4.1066	4.01627e-05	4.352	1.34942e-05	237	93	0.23957	0.0573937
Atheris squamigera c	41986	12629	8258	3.54229	0.000396719	3.73068	0.000190997	237	93	0.205367	0.0421757
Azemiops feae a	41463	13152	8781	2.87154	0.00408502	2.92732	0.00341923	237	93	0.161144	0.0259672
Azemiops feae b	41845	12770	8399	3.36146	0.000775405	3.459	0.000542256	237	93	0.190412	0.0362566
Azemiops feae c	41721.5	12893.5	8522.5	3.20307	0.00135984	3.28553	0.00101801	237	93	0.180863	0.0327113
Bitis arietans a	42133.5	12481.5	8110.5	3.73146	0.000190403	3.8012	0.000144022	237	93	0.209249	0.0437853
Bitis arietans b	42255	12360	7989	3.88729	0.00010139	3.95597	7.62398e-05	237	93	0.217769	0.0474234
Bitis arietans c	42383.5	12231.5	7860.5	4.05209	5.07736e-05	4.13017	3.62586e-05	237	93	0.227358	0.0516918
Bitis gabonica a	41868.5	12746.5	8375.5	3.3916	0.000694944	3.45345	0.000553539	237	93	0.190106	0.0361403
Bitis gabonica b	42375.5	12239.5	7868.5	4.04183	5.30475e-05	4.10104	4.11402e-05	237	93	0.225755	0.0509652
Bitis gabonica c	42199	12416	8045	3.81547	0.00013595	3.88075	0.000104158	237	93	0.213628	0.0456369
Bitis nasicornis a	41504	13111	8740	2.92412	0.00345451	2.97171	0.00296165	237	93	0.163587	0.0267609
Bitis nasicornis b	42052	12563	8192	3.62694	0.000286844	3.69004	0.000224256	237	93	0.20313	0.0412618
Cerastes cerastes a	41785.5	12829.5	8458.5	3.28515	0.00101939	3.33265	0.000860336	237	93	0.183456	0.0336562
Cerastes cerastes b	42548	12067	7696	4.26307	2.01699e-05	4.34632	1.38484e-05	237	93	0.239257	0.0572439
Cerastes vipera a	41821.5	12793.5	8422.5	3.33132	0.000864445	3.37778	0.000730834	237	93	0.18594	0.0345738
Cerastes vipera b	41753	12862	8491	3.24347	0.00118096	3.29849	0.000972177	237	93	0.181576	0.0329698
Crotalus adamanteus a	41947	12668	8297	3.49228	0.000478987	3.55974	0.000371273	237	93	0.195957	0.0383993
Crotalus adamanteus b	42035	12580	8209	3.60514	0.000312035	3.68013	0.000233155	237	93	0.202584	0.0410404
Crotalus atrox	41848.5	12766.5	8395.5	3.36595	0.000762897	3.4264	0.00061172	237	93	0.188617	0.0355764
Crotalus cerastes	41816	12799	8428	3.32427	0.00088661	3.38202	0.000719633	237	93	0.186174	0.0346608
Echis carinatus multisquamata	41502.5	13112.5	8741.5	2.9222	0.00347592	2.97437	0.00293612	237	93	0.163734	0.0268087
Echis carinatus sochureki	42081.5	12533.5	8162.5	3.66477	0.000247597	3.7337	0.000188723	237	93	0.205533	0.0422439
Echis coloratus	41732.5	12882.5	8511.5	3.21718	0.00129471	3.28182	0.00103152	237	93	0.180658	0.0326373
Echis ocellatus	42207.5	12407.5	8036.5	3.82637	0.000130071	3.90024	9.61187e-05	237	93	0.214701	0.0460965
Montivipera xanthina	42531.5	12083.5	7712.5	4.2419	2.21694e-05	4.35185	1.35034e-05	237	93	0.239562	0.0573897
Protobothrops jerdonii a	42658.5	11956.5	7585.5	4.40478	1.05924e-05	4.56235	5.06025e-06	237	93	0.251149	0.0630759
Protobothrops jerdonii b	42855	11760	7389	4.6568	3.21297e-06	4.80026	1.58529e-06	237	93	0.264246	0.0698258
Protobothrops jerdonii c	42844	11771	7400	4.64269	3.44041e-06	4.81565	1.46787e-06	237	93	0.265093	0.0702743
Pseudocerastes persicus a	41862	12753	8382	3.38326	0.000716386	3.44175	0.00057803	237	93	0.189462	0.035896
Pseudocerastes persicus b	42012	12603	8232	3.57564	0.000349424	3.62721	0.000286542	237	93	0.199671	0.0398687
Pseudocerastes persicus c	41828.5	12786.5	8415.5	3.3403	0.000836978	3.38483	0.000712296	237	93	0.186329	0.0347185
Vipera ammodytes a	42364.5	12250.5	7879.5	4.02772	5.63322e-05	4.11844	3.8154e-05	237	93	0.226713	0.0513987
Vipera ammodytes b	42218	12397	8026	3.83984	0.00012314	3.93725	8.24391e-05	237	93	0.216738	0.0469755
Vipera anatolica	41844	12771	8400	3.36018	0.000779014	3.43997	0.000581856	237	93	0.189364	0.0358587
Vipera aspis	41964	12651	8280	3.51408	0.000441342	3.57877	0.00034526	237	93	0.197005	0.038811
Vipera berus	42411	12204	7833	4.08736	4.36413e-05	4.22592	2.38031e-05	237	93	0.232629	0.0541164
Vipera orlovi	41827	12788	8417	3.33838	0.000842795	3.42253	0.000620499	237	93	0.188404	0.035496

## Sheet: Disgust_Order
Supplementary Material 1f. Mann-Whitney U tests of the effect of the order of the task (which emotion was evaluated first) on disgust scores of the snakes. Effect sizes are counted as Z adj/(Valid N^(1/2)).	Mann-Whitney U Test (w/ continuity correction) By variable Order of the Task Marked tests are significant at p <.000625
Variable	Rank Sum (1st fear)	Rank Sum (1st disgust)	U	Z	p-value	Z adjusted	p-value	Valid N (1st fear)	Valid N (1st disgust)	Effect Size (r)	Effect Size (r^2)
Afrotyphlops bibroni	29024.5	25590.5	12553.5	-1.07885	0.280656	-1.092	0.274833	181	149	-0.0601128	0.00361355
Afrotyphlops lineolatus	29587.5	25027.5	13116.5	-0.42609	0.670042	-0.430846	0.66658	181	149	-0.0237173	0.000562511
Anilios wiedii	28203	26412	11732	-2.03132	0.0422234	-2.05488	0.0398911	181	149	-0.113118	0.0127956
Austrotyphlops pinguis	28797	25818	12326	-1.34262	0.179396	-1.36011	0.173796	181	149	-0.0748717	0.00560577
Austrotyphlops diversus	30477.5	24137.5	12962.5	0.604642	0.545417	0.611576	0.540819	181	149	0.0336661	0.00113341
Austrotyphlops guentheri	28348	26267	11877	-1.8632	0.0624347	-1.88602	0.0592931	181	149	-0.103822	0.010779
Epictia borapeliotes a	28425	26190	11954	-1.77393	0.0760762	-1.79597	0.0725008	181	149	-0.0988647	0.00977423
Epictia borapeliotes b	29238	25377	12767	-0.831311	0.405799	-0.841117	0.400283	181	149	-0.0463019	0.00214387
Helmithophis frontalis	28939.5	25675.5	12468.5	-1.1774	0.239037	-1.19303	0.232859	181	149	-0.065674	0.00431308
Charina bottae a	28922	25693	12451	-1.19769	0.231039	-1.21636	0.22385	181	149	-0.0669582	0.0044834
Charina bottae b	29020	25595	12549	-1.08407	0.278336	-1.1021	0.27042	181	149	-0.0606685	0.00368067
Charina bottae c	29434.5	25180.5	12963.5	-0.603483	0.546188	-0.612018	0.540526	181	149	-0.0336905	0.00113505
Charina bottae d	30779	23836	12661	0.95421	0.339978	0.966124	0.333983	181	149	0.0531834	0.00282847
Charina bottae e	29068.5	25546.5	12597.5	-1.02783	0.304029	-1.04379	0.296582	181	149	-0.0574589	0.00330152
Indotyphlops braminus	29326	25289	12855	-0.729281	0.46583	-0.737303	0.460939	181	149	-0.0405872	0.00164732
Indotyphlops lazelli	29071.5	25543.5	12600.5	-1.02436	0.305668	-1.03583	0.300283	181	149	-0.0570204	0.00325133
Letheobia episcopus	28707.5	25907.5	12236.5	-1.44639	0.148069	-1.46659	0.142489	181	149	-0.080733	0.00651782
Liotyphlops albirostris	28168.5	26446.5	11697.5	-2.07132	0.0383297	-2.09635	0.0360522	181	149	-0.1154	0.0133172
Liotyphlops sp.	28369	26246	11898	-1.83885	0.0659375	-1.85901	0.0630261	181	149	-0.102335	0.0104725
Myriopholis algeriensis	28914.5	25700.5	12443.5	-1.20639	0.22767	-1.22365	0.221084	181	149	-0.0673599	0.00453735
Myriopholis macrorhyncha	29419.5	25195.5	12948.5	-0.620874	0.534683	-0.628613	0.529603	181	149	-0.034604	0.00119744
Ramphotyphlops ammodytes	28665.5	25949.5	12194.5	-1.49508	0.134894	-1.51255	0.130395	181	149	-0.083263	0.00693274
Ramphotyphlops australis	28354.5	26260.5	11883.5	-1.85567	0.063502	-1.87769	0.0604241	181	149	-0.103364	0.010684
Ramphotyphlops bicolor	29730	24885	13259	-0.260872	0.794192	-0.263684	0.792023	181	149	-0.0145153	0.000210695
Ramphotyphlops bituberculatus	28833.5	25781.5	12362.5	-1.3003	0.193499	-1.31529	0.188414	181	149	-0.0724042	0.00524237
Ramphotyphlops braminus a	29071	25544	12600	-1.02494	0.305394	-1.03776	0.299381	181	149	-0.057127	0.00326349
Ramphotyphlops braminus b	28731.5	25883.5	12260.5	-1.41856	0.156028	-1.43579	0.151062	181	149	-0.0790379	0.00624699
Rena humilis	29646.5	24968.5	13175.5	-0.357684	0.72058	-0.361876	0.717445	181	149	-0.0199206	0.00039683
Tricheilostoma koppesi	29440	25175	12969	-0.597106	0.550437	-0.603849	0.545944	181	149	-0.0332408	0.00110495
Typhlops arenarius	29521	25094	13050	-0.503192	0.614829	-0.509735	0.610237	181	149	-0.02806	0.000787363
Typhlops bibroni	28939.5	25675.5	12468.5	-1.1774	0.239037	-1.1938	0.232557	181	149	-0.0657166	0.00431867
Typhlops bimiensis	28841	25774	12370	-1.2916	0.196495	-1.30606	0.191532	181	149	-0.0718964	0.00516909
Typhlops brongersmianus	28473.5	26141.5	12002.5	-1.71769	0.0858534	-1.7387	0.082089	181	149	-0.0957121	0.00916081
Typhlops reticulatus	27987	26628	11516	-2.28176	0.0225044	-2.30927	0.0209291	181	149	-0.127121	0.0161598
Typhlops vermicularis a	29093.5	25521.5	12622.5	-0.998848	0.317869	-1.01064	0.312189	181	149	-0.0556339	0.00309514
Typhlops vermicularis b	29579.5	25035.5	13108.5	-0.435366	0.663297	-0.440812	0.659349	181	149	-0.0242659	0.000588834
Typhlops vermicularis c	29496	25119	13025	-0.532178	0.594603	-0.538316	0.590359	181	149	-0.0296333	0.000878134
Typhlops vermicularis d	29803.5	24811.5	13332.5	-0.175654	0.860566	-0.177784	0.858893	181	149	-0.00978669	9.57793e-05
Xenotyphlops mocquardi a	29190	25425	12719	-0.886963	0.375099	-0.900501	0.367855	181	149	-0.0495709	0.00245728
Xenotyphlops mocquardi b	30342	24273	13098	0.44754	0.654486	0.45244	0.650953	181	149	0.024906	0.000620308
Agkistrodon taylori	30320.5	24294.5	13119.5	0.422612	0.672579	0.433143	0.664911	181	149	0.0238438	0.000568525
Atheris squamigera a	29202.5	25412.5	12731.5	-0.87247	0.382952	-0.922746	0.35614	181	149	-0.0507955	0.00258018
Atheris squamigera b	28786	25829	12315	-1.35537	0.1753	-1.43637	0.150899	181	149	-0.0790694	0.00625197
Atheris squamigera c	29063	25552	12592	-1.03421	0.301038	-1.08921	0.276061	181	149	-0.0599591	0.0035951
Azemiops feae a	30306	24309	13134	0.4058	0.68489	0.413682	0.679107	181	149	0.0227725	0.000518585
Azemiops feae b	30041	24574	13399	0.0985515	0.921494	0.101411	0.919224	181	149	0.0055825	3.11643e-05
Azemiops feae c	29637	24978	13166	-0.368698	0.712353	-0.37819	0.705289	181	149	-0.0208187	0.000433418
Bitis arietans a	30018	24597	13422	0.0718846	0.942694	0.0732281	0.941625	181	149	0.00403107	1.62495e-05
Bitis arietans b	29964.5	24650.5	13475.5	0.00985515	0.992137	0.0100293	0.991998	181	149	0.000552094	3.04807e-07
Bitis arietans c	29887	24728	13416	-0.0788412	0.937159	-0.0803603	0.935951	181	149	-0.00442369	1.9569e-05
Bitis gabonica a	30189	24426	13251	0.270147	0.787047	0.275073	0.78326	181	149	0.0151423	0.000229289
Bitis gabonica b	30327	24288	13113	0.430148	0.667088	0.436449	0.662511	181	149	0.0240257	0.000577236
Bitis gabonica c	30075.5	24539.5	13364.5	0.138552	0.889804	0.140922	0.887932	181	149	0.00775751	6.0179e-05
Bitis nasicornis a	30722	23893	12718	0.888123	0.374475	0.902577	0.366751	181	149	0.0496852	0.00246862
Bitis nasicornis b	29949	24666	13478	-0.00695657	0.99445	-0.0070776	0.994353	181	149	-0.000389609	1.51795e-07
Cerastes cerastes a	29962.5	24652.5	13477.5	0.00753629	0.993987	0.00764525	0.9939	181	149	0.000420857	1.77121e-07
Cerastes cerastes b	30306	24309	13134	0.4058	0.68489	0.413725	0.679076	181	149	0.0227748	0.000518692
Cerastes vipera a	29293	25322	12822	-0.767542	0.44276	-0.778245	0.436425	181	149	-0.042841	0.00183535
Cerastes vipera b	30134.5	24480.5	13305.5	0.206958	0.836043	0.210469	0.833302	181	149	0.0115859	0.000134234
Crotalus adamanteus a	30183.5	24431.5	13256.5	0.26377	0.791957	0.268866	0.788033	181	149	0.0148006	0.000219057
Crotalus adamanteus b	30426	24189	13014	0.544932	0.585801	0.556267	0.578029	181	149	0.0306215	0.000937675
Crotalus atrox	30086	24529	13354	0.150726	0.880192	0.153433	0.878057	181	149	0.00844619	7.13381e-05
Crotalus cerastes	29956.5	24658.5	13483.5	0.000579715	0.999537	0.000589786	0.999529	181	149	3.24667e-05	1.05408e-09
Echis carinatus multisquamata	31003.5	23611.5	12436.5	1.2145	0.224557	1.23618	0.216391	181	149	0.0680497	0.00463076
Echis carinatus sochureki	30547	24068	12893	0.685223	0.493204	0.698109	0.485109	181	149	0.0384296	0.00147684
Echis coloratus	30394.5	24220.5	13045.5	0.50841	0.611166	0.518624	0.604023	181	149	0.0285493	0.000815065
Echis ocellatus	30277.5	24337.5	13162.5	0.372756	0.70933	0.379952	0.703981	181	149	0.0209157	0.000437466
Montivipera xanthina	29951.5	24663.5	13480.5	-0.004058	0.996762	-0.00416318	0.996678	181	149	-0.000229176	5.25215e-08
Protobothrops jerdonii a	29633.5	24981.5	13162.5	-0.372756	0.70933	-0.386091	0.69943	181	149	-0.0212536	0.000451716
Protobothrops jerdonii b	29752.5	24862.5	13281.5	-0.234784	0.814376	-0.242018	0.808767	181	149	-0.0133226	0.000177493
Protobothrops jerdonii c	29786.5	24828.5	13315.5	-0.195364	0.845108	-0.202642	0.839415	181	149	-0.0111551	0.000124436
Pseudocerastes persicus a	29906.5	24708.5	13435.5	-0.0562323	0.955157	-0.0572045	0.954382	181	149	-0.003149	9.91622e-06
Pseudocerastes persicus b	29936.5	24678.5	13465.5	-0.0214494	0.982887	-0.0217588	0.98264	181	149	-0.00119778	1.43468e-06
Pseudocerastes persicus c	29835	24780	13364	-0.139131	0.889346	-0.140987	0.887881	181	149	-0.00776105	6.02339e-05
Vipera ammodytes a	29641.5	24973.5	13170.5	-0.363481	0.716246	-0.371668	0.710141	181	149	-0.0204596	0.000418597
Vipera ammodytes b	29939	24676	13468	-0.0185509	0.985199	-0.0190215	0.984824	181	149	-0.0010471	1.09641e-06
Vipera anatolica	30495.5	24119.5	12944.5	0.625512	0.531636	0.640365	0.521936	181	149	0.035251	0.00124263
Vipera aspis	30054.5	24560.5	13385.5	0.114204	0.909076	0.116306	0.90741	181	149	0.00640245	4.09914e-05
Vipera berus	29704	24911	13233	-0.291017	0.771039	-0.300882	0.763505	181	149	-0.016563	0.000274333
Vipera orlovi	30267	24348	13173	0.360582	0.718412	0.369672	0.711627	181	149	0.0203498	0.000414113
