# Supplementary material for: Emotional Reaction to Fear- and Disgust-Evoking Snakes: Sensitivity and Propensity in Snake-Fearful Respondents
Source: Front Psychol. 2020 Jan 28;11:31. doi: 10.3389/fpsyg.2020.00031 (PMC6997343; doi:10.3389/fpsyg.2020.00031)
Supplement: Supplementary file 2 [file Table_2.XLSX]

## Sheet: MANOVA
	Supplementary material 2a. The results of multivariate multiple regression (Type II MANOVA tests) analyzis of the effect of age, gender, SNAQ and DS-R scores, education, and order of the task on the fear/disgust scores. Three different samples are shown for easy comparison: all respondents (n = 330), females only (n = 279), and balanced sample (n = 102). Signif. codes: 0 ‘***’ 0.001 ‘**’ 0.01 ‘*’…
	All respondents:									All respondents:
	Fear									Disgust
		Df	Pillai	approx F	num DF	den DF	Pr(>F)				Df	Pillai	approx F	num DF	den DF	Pr(>F)
	(Intercept)	1	0.95652	67.104	80	244	< 0.0001	***		(Intercept)	1	0.95274	61.491	80	244	< 0.0001	***
	Age	1	0.25846	1.063	80	244	0.356607			Age	1	0.31633	1.411	80	244	0.024384	*
	Gender	1	0.30046	1.31	80	244	0.0614473	.		Gender	1	0.28091	1.191	80	244	0.157584
	SNAQ	1	0.66631	6.09	80	244	< 0.0001	***		SNAQ	1	0.73909	8.64	80	244	< 0.0001	***
	DSR	1	0.2349	0.936	80	244	0.628184			DSR	1	0.27517	1.158	80	244	0.199447
	Education	1	0.3822	1.887	80	244	0.0001167	***		Education	1	0.37922	1.863	80	244	0.0001566	***
	Order of the task	1	0.40636	2.088	80	244	< 0.0001	***		Order of the task	1	0.30831	1.359	80	244	0.0396019	*
	Residuals	323								Residuals	323
	Females only:									Females only:
	Fear									Disgust
		Df	Pillai	approx F	num DF	den DF	Pr(>F)				Df	Pillai	approx F	num DF	den DF	Pr(>F)
	(Intercept)	1	0.95952	57.474	80	194	< 0.0001	***		(Intercept)	1	0.95757	54.728	80	194	< 0.0001	***
	Age	1	0.26435	0.871	80	194	0.757391			Age	1	0.35921	1.359	80	194	0.045579	*
	SNAQ	1	0.68848	5.359	80	194	< 0.0001	***		SNAQ	1	0.78494	8.851	80	194	< 0.0001	***
	DSR	1	0.26453	0.872	80	194	0.755834			DSR	1	0.33794	1.238	80	194	0.119946
	Education	1	0.40518	1.652	80	194	0.002763	**		Education	1	0.40329	1.639	80	194	0.003161	**
	Order of the task	1	0.43076	1.835	80	194	0.000378	***		Order of the task	1	0.35257	1.321	80	194	0.06301	.
	Residuals	273								Residuals	273
	Males + Females (balanced sample of 102 respondents - 51 of each gender)									Males + Females (balanced sample of 102 respondents - 51 of each gender)
	Fear									Disgust
		Df	Pillai	approx F	num DF	den DF	Pr(>F)				Df	Pillai	approx F	num DF	den DF	Pr(>F)
	(Intercept)	1	0.99285	34.718	80	20	< 0.0001	***		(Intercept)	1	0.97433	9.4874	80	20	< 0.0001	***
	Age	1	0.87184	1.701	80	20	0.089772	.		Age	1	0.85478	1.4715	80	20	0.16535
	Gender	1	0.80196	1.012	80	20	0.514565			Gender	1	0.88673	1.957	80	20	0.04558	*
	SNAQ	1	0.93474	3.581	80	20	0.001089	**		SNAQ	1	0.83357	1.2521	80	20	0.29227
	DSR	1	0.8638	1.585	80	20	0.122099			DSR	1	0.83421	1.2579	80	20	0.28803
	Education	1	0.91088	2.555	80	20	0.010181	*		Education	1	0.8126	1.084	80	20	0.43879
	Order of the task	1	0.83213	1.239	80	20	0.301856			Order of the task	1	0.81603	1.1089	80	20	0.41428
	Residuals	99								Residuals	99

## Sheet: RDA, PC
	Supplementary material 2b. Results of PC and RD analyses of disgust and fear scores from females only sample (n = 279).
	Females only:								Fear PC scores:
									PC1	0.6055
			Fear scores	Disgust scores					PC2	0.2483
	% explained	Constrained %	0.363	0.3648
		No. RD axes	3	2
		RD1	0.3177	0.3591
		RD2	0.0443	0.0057					Disgust PC scores:
	Eigenvalues	RD1	96.35	126.153					PC1	0.5679
		RD2	13.43	1.99123					PC2	0.2886
		PC1	183.643	199.497
		PC2	75.3	101.387
	Anova p values	SNAQ	<0.0001	<0.0001
		DS-R	-	0.007199
		Poradi	<0.0001	-
		Biolog	0.0035	-
		Age	-	-
	RDA model (fear scores)							RDA model (disgust scores)
		Df	Variance	F	Pr(>F)				Df	Variance	F	Pr(>F)
	SNAQ	1	94.436	134.41	9.999e-05	***		SNAQ	1	124.093	153.501	9.999e-05	***
	Poradi	1	11.923	16.9698	9.999e-05	***		DSR	1	4.051	5.0115	0.007199	**
	Biolog	1	3.731	5.3102	0.0035	**		Residual	276	223.123
	Residual	275	193.214
